# Supplementary material for: Urinary Proteome of Newborn Calves—New Potential in Non-Invasive Neonatal Diagnostic
Source: Animals (Basel). 2020 Jul 24;10(8):1257. doi: 10.3390/ani10081257 (PMC7459841; doi:10.3390/ani10081257)
Supplement: Supplementary file 1 [file animals-10-01257-s001.zip]

Archive with 1 entries (1 files):
- animals-867206-SI.7z
